# Supplementary material for: Discovery and Preliminary Structure-Activity Investigation of 3-Substituted-1H-imidazol-5-yl-1H-indoles with In Vitro Activity towards Methicillin-Resistant Staphylococcus aureus
Source: Antibiotics (Basel). 2022 Oct 21;11(10):1450. doi: 10.3390/antibiotics11101450 (PMC9598367; doi:10.3390/antibiotics11101450)
Supplement: Supplementary file 1 [file antibiotics-11-01450-s001.zip]

Archive with 1 entries (1 files):
- antibiotics-1990342-supplementary.pdf
